# Supplementary material for: Multiplex gene precise editing and large DNA fragment deletion by the CRISPR‐Cas9‐TRAMA system in edible mushroom Cordyceps militaris
Source: Microb Biotechnol. 2022 Sep 22;15(12):2982–91. doi: 10.1111/1751-7915.14147 (PMC9733643; doi:10.1111/1751-7915.14147)
Supplement: Supplementary file 1 — Supplementary Materials [file MBT2-15-2982-s001.xlsx]

## Sheet: Supplement file
	Supporting information
	Fig. S1. (a)The ratio of different types of tRNA sequence and total tRNA. (b)Sequence alignment between 7 high similarities identified tRNAGly. (c)Simulation of internal binding of the tRNAGly characteristic sequence. (d)The predicted secondary structure of tRNAGly characteristic sequence.
	Fig S2. The 12% SDS-PAGE agarose gel analysis of edited mutons with Strep-tagged Cns1B by C9TRAMA-Cns1B vector.
	Fig S3. The HPLC schematic diagram of cordycepin detection of C. militaris wild type and edited muton.
	Fig S4. Strategy for constructing multiple target cassettes in a tRNA-gRNA cluster using tgRs-Tool vector.
	Table S1. The sequence of synthesized DNA.
	Table S2. The materials and methods used for vector construction in this study.
	Table S3. Primers used for vector construction.
	Table S4. The tRNA predicted result of C. militaris CM01 genome from online tool tRNAscan-SE 2.0.
	Table S5. Sequencing chromatogram (5'-3') of mutation caused by Cas9 in this study.

## Sheet: Fig S1. tRNA sequence analysis
	Fig. S1. (a)The ratio of different types of tRNA sequence and total tRNA. (b)Sequence alignment between 7 high similarities identified tRNAGly. (c)Simulation of internal binding of the tRNAGly characteristic sequence. (d)The predicted secondary structure of tRNAGly characteristic sequence.

## Sheet: Fig S2. The SDS-PAGE Gel
		Fig S2. The 12% SDS-PAGE agrose gel analysis of edited mutons with Strep-tagged Cns1B by C9TRAMA-Cns1B vector. The sample of first lane was the standrad protein marker purchase from Themo Fisher. The remained four lanes were loaded different individuals of edited muton. The black arrow indicated the putative Strep-tag Cns1B (44.4 kDa).
		Sample Preparation: The mutons was inoculated in 50mL PDB media in flasks and incubated at 25℃ at 150rpm for 5 days. The mycelium was collected and immersed in ice Tris Buffer. After resuspending and sonicating by ultrasonication, the supernatant of cell lysis was seperated by high speed centrifugation. Then, the resin for binding strep-tag protein was added in the liquid sample and incubated for…

## Sheet: Fig S3. The HPLC chromatogram
		Fig S3. The HPLC schematic diagram of cordycepin detection of C. militaris wild type and edited muton.

## Sheet: Fig S4. tgRs-Tool vector
	Strategy of constructing multiple gRNA cassette in Cas9-TRAMA vector
	Backgrond: Our manuscript demonstrate that we have constructed a powerful genomic precise editing system in C. militaris. The correspondent C9-TRAMA vector will be a strong tool to promote the development of mushroom. To better applicate and further expand this system, we would like to supplement the strategy of construct this complicated vector, which contained several duplicate elements, and li…
	Description: A synthesis sequence contains restrict sites, tRNA elements, and gRNA scaffold were packaged in the backbone pUC57 to build the tgRs-tool vector. This vector reserved a back-to-back reversed recognition Eco31I sites for the assembly of gRNA targets and located between tRNA and gRNA. As the figure showed, a single target site can be assembled simply by annealing of two short primers t…
	Fig. S4. Strategy for constructing multiple target cassettes in a tRNA-gRNA cluster using tgRs-Tool vector. The ‘x’ represcent the 20-bp target site; the under line label the sequence of gRNA scaffold of Cas9; The red front label the sequence of tRNA processed element of C. militaris; fronts with shadow label the restriction enzyme cutting sites or the cut DNA with stick end.

## Sheet: Table S1. Synthesized sequence
	Table S1. The sequence of synthesized DNA.
	Names	Sequence (5'-3')
	Tool A	tcgcgcgtttcggtgatgacggtgaaaacctctgacacatgcagctcccggagacggtcacagcttgtctgtaagcggatgccgggagcagacaagcccgtcagggcgcgtcagcgggtgttggcgggtgtcggggctggcttaactatgcggcatcagagcagattgtactgagagtgcaccatatgcggtgtgaaataccgcacagatgcgtaaggagaaaataccgcatcaggcgccattcgccattcaggctgcgcaactgttgggaagggcgatcggtgcgggcctcttcgctattacgccagctggcgaaagggggatgtgctgcaaggcgattaagttgggtaacgccagggttttcccagtcacgacgttgtaaaacgacggccagtgaat…
	Tpc-PtrpC	TCTAGAAGTAAATTCATATTCCACGCGGTTTCTTACCTGGTCACGGCTACTCGTTGATGGATTAAAGGTCTTCGCTTGTTTTTCTGTACGCTGCCCTGGATTGTTGGAAACTGGTCTTTTGGTAATACATGAGGTTCATCTCTGTTCTATCGAGTCTGAGATGAGCCCTTTGCTTATCTACAGCAATGTTTCTTTGAGTGGCGAAACAACTGTGAGAGCTGTCATTGTGGACTCGACAGAAGATGATATTGAAGGAGCACTTTTTGGGCTTGGCTGGAGCTAGTGGAGGTCAACAATGAATGCCTATTTTGGTTTAGTCGTCCAGGCGGTGAGCACAAAATTTGTGTCGTTTGACAAGATGGTTCATTTAGGCAACTGGTCAGATCAGCCCCACTTGTA…
	AMA1-2.8	ACGCGTccactggactctcaggctttccattggggtactaacatagccatcaaatgccggcccgtgtttaatctcctcgagatggctgggctcacatgcgttctactcaaaaactcttatacctaggccctctcccaatcgtgtatgtttggaccttcctctctcacactttggataacatcaagcatactgcagattttgacctagttaacaaggcacatcatgctatcacttccaacactcttgctgagcgcgttctgccttgcctttctggttctacgaagtatccagtcccgcctgcaacgccgcagaaacgccaaaaggtggggttgtcaaccgccagctagagctccatcgggattctttggcattccgccgttcctcggtggtcgcagataa…
	P2A-Ben	GCCACCAACTTCTCGCTGCTCAAGCAAGCCGGCGACGTTGAAGAGAACCCCGGCCCATGTatgcgtgaaattgttcatctccaaaccggccaatgcggtaaccaaatcggtgctgctttctggcagactatctccggcgagcacggcctcgatgcctccggtgtgtacaatggcacctctgagctccagctcgagcgcatgaacgtctacttcaacgaggcttccggcaacaagtatgtccctcgtgccgtcctcgtcgatctcgagcccggtaccatggacgccgttcgcgccggtcccttcggccagctcttccgccccgataacttcgtcttcggccagtccggtgctggcaacaactgggccaagggtcactacactgagggtgctgagcttgtt…
	mScarlet-1	gtgagcaagggcgaggcagtgatcaaggagttcatgcggttcaaggtgcacatggagggctccatgaacggccacgagttcgagatcgagggcgagggcgagggccgcccctacgagggcacccagaccgccaagctgaaggtgaccaagggtggccccctgcccttctcctgggacatcctgtcccctcagttcatgtacggctccagggccttcatcaagcaccccgccgacatccccgactactataagcagtccttccccgagggcttcaagtgggagcgcgtgatgaacttcgaggacggcggcgccgtgaccgtgacccaggacacctccctggaggacggcaccctgatctacaaggtgaagctccgcggcaccaacttccctcctgacggc…

## Sheet: Table S2. Vector construction
	Table S2. The materials and methods used for vector construction in this study.
	Vectors or DNA sequences	Interpret	Methods	Templats	Primers
	p390-blpR-Strep_cmcas9	Delete the sequence of gfp from Cas9; reconstruct the vector with proper restriction Enzyme cutting site	Overlap-PCR, VspI, MluI, T4 DNA ligase	p390-blpR-cmcas9-gfp	1,2,3,4,5,6
	pU328r	Insert the target sequence U328r of ura3 in tRNA-gRNA fragment	Golden gate cloning (BsaI), primers annealing	synthesis: ToolA: pUC57-polyA-tRNA-BsaI-gRNA-tRNA	7,8
	pC9tgRNA-U328r	Insert the U328r-gRNA fragment with ura3 target site in Cas9 vector	XbaI, BcuI, T4 DNA Ligase	p390-blpR-Strep_cmcas9 + pU328r
	Cas9pTR-U328r	Insert a PtrpC promoter in front of the tRNA-gRNA fragment	XbaI, EcoRI, T4 DNA Ligase	pC9tgRNA-U328r + synthesis: Tpc-PtrpC
	Tool B: pUC57-XbaI-Kpn2I-tRNA-BsaI-gRNA-tRNA-BcuI	Reconstruct the vector with proper restriction Enzyme cutting site	BamHI,EcoRI, primers annealing adapter linker, T4 DNA Ligase	Tool A	9, 10
	pU949	Insert the target sequence U949 of ura3 in tRNA-gRNA fragment	Golden gate cloning (BsaI), primers annealing, T4 DNA Ligase	Tool B	11,12
	Cas9pTR-2s (U328r_949)	Insert the U949-gRNA of ura3 in Cas9pTR-U328r vector	XbaI, BcuI, T4 DNA Ligase	Cas9pTR-U328r + pU949
	p1190C_C1t	Insert the target sequence 1190C and C1t of cns1 in tRNA-gRNA fragment	PCR, Golden gate cloning (BsaI), T4 DNA Ligase	Tool B	13,14
	Cas9pTR-3s (U328r_1190C_C1t)	Insert the 1190C_C1t-gRNA of cns1 in Cas9pTR-U328r vector	Kpn2I, BcuI, T4 DNA Ligase	Cas9pTR-2s + p1190C_C1t
	pU949_1190C	Insert the target sequence U949 of ura3 and 1190C of cns1 in tRNA-gRNA fragment	PCR, Golden gate cloning (BsaI), primers annealing adapter linker, T4 DNA Ligase	Tool B	15,16,17,18
	pU949_1190C_C1t	Insert the target sequence C1t of cns1 in pU949_1190C	PCR, Golden gate cloning (BsaI), T4 DNA Ligase	pU949_1190C	19,20
	Cas9pTR-4s (U328r_U949_1190C_C1t)	Insert the U949-gRNA of ura3 and 1190C_C1t-gRNA of cns1 in Cas9pTR-U328r vector	Kpn2I, BcuI, T4 DNA Ligase	Cas9pTR-2s + pU949_1190C_C1t
	pHomo-1190CC1t	contain the terminor Tnos, homologous template of sites 1190C and C1t, coding gene of Ben	Hypha-direct PCR, OE-PCR, Gibson assembly	p0390 + C. militaris	21,22,23,24,25,26,27,28,29,30
	pHTAMA-1190CC1t	Insert the sequence of AMA1-2.8 in pHomo-1190CC1t	MluI, NotI, T4 DNA Ligase	pHomo-1190CC1t, systhesis: AMA1-2.8	31,32
	Cas9TRAMA-4sites	Replace the region for ATMT of Cas9pTR vector to AMA1-2.8 and homology template of site 1190C and C1t	NotI, Eco72I, T4 DNA Ligase	pHTAMA-1190CC1t, Cas9pTR-4s
	p1190C_5C1	Insert the target sequence 1190C and 5C1 of cns1 in tRNA-gRNA fragment	PCR, Golden gate cloning (BsaI), T4 DNA Ligase	Tool B	33,34
	Cas9pTR-1190C_5C1	Insert the 1190C_5C1-gRNA of cns1 to replace the U328r site in Cas9pTR-U328r vector	EcoRI, BcuI, T4 DNA Ligase	Cas9pTR-U328r + p1190C_5C1
	pHTAMA-1190C5C1	Replace the homology template for sites 1190C and C1t	Hypha-direct PCR, OE-PCR, MluI, BglII, BamHI, T4 DNA Ligase, BioBrick assembly (BglII, BamHI)	pHTAMA-1190CC1t, C. militaris	35,36,37,38
	C9TRAMA-Cns1B	Replace the region for ATMT of Cas9pTR vector to AMA1-2.8 and homology template of site 1190C and 5C1	NotI, Eco72I, T4 DNA Ligase	Cas9pTR-1190C_5C1 + pHTAMA-1190C5C1
	pE17f_1b	Insert the target sequence 1190C and 5C1 of cns1 in tRNA-gRNA fragment	PCR, Golden gate cloning (BsaI), T4 DNA Ligase	Tool B	39,40
	Cas9pTR-E17f_1b	Insert the 1190C_5C1-gRNA of cns1 to replace the U328r site in Cas9pTR-U328r vector	EcoRI, BcuI, T4 DNA Ligase	Cas9pTR-U328r + pE17f_1b
	pHTAMA-E17f1b	Replace the homology template for sites 1190C and C1t	Hypha-direct PCR, OE-PCR, MluI, BglI, T4 DNA Ligase	pHTAMA-1190CC1t, C. militaris	41,42,43,44,45,46,47,48
	C9TRAMA-Egt1	Replace the region for ATMT of Cas9pTR vector to AMA1-2.8 and homology template of site 1190C and 5C1	NotI, Eco72I, T4 DNA Ligase	Cas9pTR-E17f_1b + pHTAMA-E17f1b
	pC4t_C1t	Insert the target sequence 1190C and 5C1 of cns1 in tRNA-gRNA fragment	PCR, Golden gate cloning (BsaI), T4 DNA Ligase	Tool B	49,50
	Cas9pTR-C4t_C1t	Insert the 1190C_5C1-gRNA of cns1 to replace the U328r site in Cas9pTR-U328r vector	EcoRI, BcuI, T4 DNA Ligase	Cas9pTR-U328r + pC4t_C1t
	pHTAMA-C4tC1t	Replace the homology template for sites 1190C and C1t	Hypha-direct PCR, OE-PCR, MluI, BglI, T4 DNA Ligase	pHTAMA-1190CC1t, C. militaris	51-54
	C9TRAMA-Cns123	Replace the region for ATMT of Cas9pTR vector to AMA1-2.8 and homology template of site 1190C and 5C1	NotI, Eco72I, T4 DNA Ligase	Cas9pTR-C4t_C1t + pHTAMA-C4tC1t

## Sheet: Table S3. Primers
	Table S3. Primers used for vector construction.
	Primers	Sequence (5'-3')
	1	attaattCCctagTGTCTTTTCGCGCGGCGGC
	2	ATCTAGAGGATCCTTGCGCGCCTAGGTCAAAAAGGTTATCAGGGAC
	3	AAGGATCCTCTAGATCCTCTAGATCTGGCCAATTTGTCTATTCTGG
	4	CGAACTGCGGGTGGCTCCAcatTGTACATGTTCTTGATTAGAAAAGTGAGGTGAGAGAAG
	5	AACATGTACAatgTGGAGCCACCCGCAGTTCGAAAAAggctctGACAAGAAGTACTCTATCGGCCTTGA
	6	ACGCGTTCTAGAttagtcaagcttgacacgcttggcggcaggGGCACCCTCGTCACCGCCCA
	7	CGCAGTATACACAGGCCTGCGTTG
	8	aaacCAACGCAGGCCTGTGTATAC
	9	gatcGtctagaatccggag
	10	aattctccggattctagaC
	11	CGCAGTAGAGAAGTTCGTGAGCGG
	12	aaacCCGCTCACGAACTTCTCTAC
	13	tggggtctcaCGCAttccgggcgtcggagatagtgttttagagctagaaatagcaagtt
	14	ttaggtctcTAAACgatgcgcgacccggcatttcTGCGTGATCTGGGAATCGAA
	15	tggggtctcaCGCAGTAGAGAAGTTCGTGAGCGGgttttagagctagaaatagcaagtt
	16	ataggtctcaactatctccgacgcccggaaTGCGTGATCTGGGAATCGAA
	17	tagtagagacctatggtctca
	18	aaactgagaccataggtctct
	19	gcgggtctcaTAGTgttttagagctagaaatagcaagtt
	20	ttaggtctcTAAACgatgcgcgacccggcatttcTGCGTGATCTGGGAATCGAA
	21	accacgtggatcgttcaaacatttggcaat
	22	tcagggcatacgacatggtgTACGTAgatctagtaacatagatgacaccg
	23	caccatgtcgtatgccctga
	24	gtcggtaatgaacatgagaggcag
	25	ctctcatgttcattaccgacGCCACCAACTTCTCGCTGCTCAAGCAAGCCGGCGACGTTG
	26	agatgaacaatttcacgcatACATGGGCCGGGGTTCTCTTCAACGTCGCCGGCTTGCTTG
	27	atgcgtgaaattgttcatctcca
	28	tagggaatcgaaatgccgggttactcctcgccctcaaggg
	29	cccggcatttcgattcccta
	30	actgcgtcaagtttgacgcc
	31	ggcgtcaaacttgacgcagtACGCGTccactggactctcaggcttt
	32	gcggccgcagcttattttttgtatactgttttgtgatagc
	33	tggggtctcaCGCAttccgggcgtcggagatagtgttttagagctagaaatagcaagtt
	34	ataggtctcgaaactgaacgagaacgcttatccgTGCGTGATCTGGGAATCGAA
	35	ccatggggtctccTGCGTGA
	36	CTCGAACTGAGGGTGGGACCAtcccatggttacaggaggaggatgg
	37	GGTCCCACCCTCAGTTCGAGAAGctccgacgcccggaagagct
	38	tggACGCGTgatccaaagacgccgacttgt
	39	tggggtctcaCGCAgctcaacatgcctgccgtcagttttagagctagaaatagcaagtt
	40	ataggtctcgaaactgtgcgcgatgtcgcttagtTGCGTGATCTGGGAATCGAA
	41	atcaGATCttgcttgtacttttagcaggcaaag
	42	ccttgctcacggcaggcatgttgagcgag
	43	agctgtacaagcgcgatgtcgcttagttg
	44	tggACGCGTcgtgtaagcagccggtgg
	45	catgcctgccgtgagcaagggcgaggca
	46	tagcgAccAccgtccttcag
	47	cgacatcgcgcttgtacagctcgtccatgcc
	48	ctgaaggacggTggTcgcta
	49	tggggtctcaCGCAtcctctactttgccaagaacgttttagagctagaaatagcaagtt
	50	ttaggtctcTAAACgatgcgcgacccggcatttcTGCGTGATCTGGGAATCGAA
	51	cgcggtgtcatctatgttactagatcTccctggatgacggccacgaa
	52	atcgaaatgccgggTCGCGActtggcaaagtagaggaataatct
	53	tctactttgccaagTCGCGAcccggcatttcgattcccta
	54	aagcctgagagtccagtggACGCGTactgcgtcaagtttgacgccc

## Sheet: Table S4. tRNAs prediction
	Table S4. tRNA predicted result of C. militaris CM01 genome from online tool tRNAscan-SE 2.0.
	tRNAscan ID	Anticodon predicted isotype	Isotype Prediction (Anticodon v. Isotype Model)	Ala	Arg	Asn	Asp	Cys	Gln	Glu	Gly	His	Ile	Leu	Lys	Met	Phe	Pro	SeC	Ser	Thr	Trp	Tyr	Val	iMet
	Cordyceps militaris CM01 unplaced genomic scaffold CCM_S00001-32			6	10	5	5	2	4	6	9	8	5	10	4	3	4	7	0	10	7	2	2	6	3
	CM11.trna1	Thr	Consistent	55.3	76.9	54.6	20.6	62.6	37.3	23.5	42	53.5	72.4	27.5	61.8	60.4	33.3	39.7	No Hit	30.8	90	51.5	38.1	50.4	No Hit
	CM11.trna2	Glu	Consistent	27	43.7	29.6	68.1	23.8	46.8	91.9	50.2	56.4	17.8	5.8	0.5	23.2	No Hit	23.3	No Hit	-2.3	40.9	20.4	No Hit	32.7	No Hit
	CM11.trna3	Leu	Consistent	8.9	2	-19	No Hit	7.5	6.5	No Hit	-6.2	4.1	10.1	33.9	-14.3	-7.2	-1.8	-6.7	No Hit	15.7	14	1.2	5.7	0.9	No Hit
	CM11.trna4	Val	Consistent	47	49	48.2	17.9	32.8	45.9	35.5	21	36.4	48	8	3.1	21.3	-7.2	44.1	No Hit	-0.9	58.2	15.3	12	77.8	No Hit
	CM11.trna5	Lys	Consistent	46	86.7	80.8	29.5	62.2	38.6	14.3	39.8	40.7	77.3	5.5	103.6	71	65.2	24.4	No Hit	-3	74.8	62.2	56.6	42.2	-19.9
	CM11.trna6	Met	Consistent	28.8	73.8	71.8	30.7	34.6	60.2	30.5	29.3	50.7	74.7	27.5	63.2	94.1	46.5	27.6	No Hit	30.4	84.5	50.2	36.4	80.2	-15
	CM11.trna7	Glu	Consistent	27	43.7	29.6	68.1	23.8	46.8	91.9	50.2	56.4	17.8	5.8	0.5	23.2	No Hit	23.3	No Hit	-2.3	40.9	20.4	No Hit	32.7	No Hit
	CM11.trna8	Ile	Consistent	55.7	73.6	75.6	56.5	57.7	58.6	20.3	32.4	58	102.4	20.1	61.1	68.6	74.5	23.5	No Hit	17.4	83.9	62.3	78.5	65.7	-16.6
	CM11.trna9	Val	Consistent	47	49	48.2	17.9	32.8	45.9	35.5	21	36.4	48	8	3.1	21.3	-7.2	44.1	No Hit	-0.9	58.2	15.3	12	77.8	No Hit
	CM11.trna10	Pro	Consistent	73.5	41.3	13	56	46.8	44.7	49.9	57.6	56.1	26.3	9.3	-5.9	21	8.2	111.3	No Hit	No Hit	51.4	52.5	22.5	61.8	No Hit
	CM11.trna11	Leu	Consistent	23.1	5.5	-19.1	No Hit	3.1	-1.4	No Hit	4.6	3.1	4.8	32.6	-10.2	-15	-5.9	10	No Hit	8.8	11.1	3.4	0.6	11.6	No Hit
	CM11.trna12	Lys	Consistent	46	86.7	80.8	29.5	62.2	38.6	14.3	39.8	40.7	77.3	5.5	103.6	71	65.2	24.4	No Hit	-3	74.8	62.2	56.6	42.2	-19.9
	CM11.trna13	Arg	Consistent	15.2	78.6	50.6	2.3	33.6	32	18.6	20.6	36.4	42.8	21	27.6	46.5	-7	2.1	No Hit	15.8	62.4	39	32.6	35.7	No Hit
	CM12.trna1	Ser	Consistent	31.9	39.2	1.6	1.6	41.6	16.9	No Hit	28.8	40.3	37.6	63.3	-1.3	17.7	No Hit	-4.1	No Hit	98.4	47.5	29.9	34.5	8.8	No Hit
	CM12.trna2	Ala	Consistent	94.5	46.3	11	48.4	42.6	41	39.2	72	53.5	30.1	10.9	11.9	19.8	0	79.6	-18.8	-6.2	64.2	38.6	15.8	63.2	No Hit
	CM12.trna3	Leu	Consistent	30.4	46.4	15.4	30.4	37.9	48.9	5.7	27.4	63.5	44	96.7	13.4	29.7	3.2	21.3	No Hit	62.5	58.9	32.4	44.2	44.7	No Hit
	CM12.trna4	Val	Consistent	49.3	58.5	29.1	58	50.9	69.6	40.4	56.6	57.5	46.3	13.4	16.5	43.6	14	33.8	No Hit	11.5	63.4	34.2	27	71.2	No Hit
	CM12.trna5	Ser	Consistent	31.5	40.9	10.5	5	40	15.6	No Hit	23.5	38.1	39.7	62.4	2.8	18.8	-15.1	-2.2	No Hit	96	45.9	31.1	29.5	9.1	No Hit
	CM12.trna6	Ala	Consistent	94.5	46.3	11	48.4	42.6	41	39.2	72	53.5	30.1	10.9	11.9	19.8	0	79.6	-18.8	-6.2	64.2	38.6	15.8	63.2	No Hit
	CM12.trna7	Ala	Consistent	94.5	46.3	11	48.4	42.6	41	39.2	72	53.5	30.1	10.9	11.9	19.8	0	79.6	-18.8	-6.2	64.2	38.6	15.8	63.2	No Hit
	CM21.trna1	Glu	Consistent	27	43.7	29.6	68.1	23.8	46.8	91.9	50.2	56.4	17.8	5.8	0.5	23.2	No Hit	23.3	No Hit	-2.3	40.9	20.4	No Hit	32.7	No Hit
	CM21.trna2	Undet	Inconsistent	-9.8	9.2	3.6	No Hit	5.2	10.9	-7	-0.8	30.6	4.9	-15.9	-13.3	3.2	-1.2	-1.5	No Hit	-14.5	22.6	-4.3	8.2	14.5	No Hit
	CM21.trna3	Phe	Consistent	39.2	53.5	22.3	No Hit	59.9	26.6	No Hit	27.3	47	52.8	5.8	53.8	73.6	76.9	9.2	No Hit	9.4	57.1	53.5	60	34.2	-30.3
	CM21.trna4	Ser	Consistent	30.5	47.3	5.7	8.5	39.8	38.5	-16.7	-1.4	52	43.3	81.1	-8.6	-0.7	No Hit	-12.1	No Hit	107.3	43.5	35	37.8	14.5	No Hit
	CM21.trna5	His	Consistent	10	25.3	-7.4	41	15.7	37	37.2	52.5	61	9.2	7.6	No Hit	12.3	No Hit	26.6	No Hit	-4.7	38.6	16.4	7.6	34.9	No Hit
	CM21.trna6	Ile	Consistent	55.7	73.6	75.6	56.5	57.7	58.6	20.3	32.4	58	102.4	20.1	61.1	68.6	74.5	23.5	No Hit	17.4	83.9	62.3	78.5	65.7	-16.6
	CM21.trna7	Arg	Consistent	45.6	87.4	78.3	1.9	55.9	58.3	17.8	24.5	47.8	70.9	26.3	50.7	55.6	7.2	17.5	No Hit	15.4	81	59.2	34.9	65.6	-26.4
	CM21.trna8	Val	Consistent	46.9	50.4	51.9	27.9	36.3	49.7	42.6	27.6	42.8	50	10.7	1.3	25.2	-6.6	48.9	No Hit	4.5	60.8	18.8	23.4	82	No Hit
	CM21.trna9	Arg	Consistent	33.6	91.7	47	26.9	43.9	53.3	33	32	56.8	40.2	36.9	13.1	34.6	5	25	No Hit	23.9	66.9	56.8	24.8	48.4	No Hit
	CM21.trna10	Val	Inconsistent	23.1	42.2	53.3	28.3	36.8	13.6	1.1	No Hit	20.8	53.7	-2.5	40.7	55.1	26.7	3.6	No Hit	-12.2	53.4	41.4	36.2	28.3	-25.3
	CM21.trna11	Ala	Consistent	70.2	25.4	7.8	38.7	37.8	37.6	30.5	50.8	41.9	4.5	-4.7	-2.5	8.5	-10.5	61.6	No Hit	-1.9	52.3	33.2	18.3	38.1	No Hit
	CM21.trna12	Asp	Consistent	43.7	49.6	22.8	100.1	38.1	67.9	50.7	70.1	69.3	30.7	-11.3	7	40.7	-9.8	39.2	No Hit	-6.7	59.8	34.4	35.5	53.7	No Hit
	CM21.trna13	Asp	Consistent	43.7	49.6	22.8	100.1	38.1	67.9	50.7	70.1	69.3	30.7	-11.3	7	40.7	-9.8	39.2	No Hit	-6.7	59.8	34.4	35.5	53.7	No Hit
	CM22.trna1	Leu	Inconsistent	10.4	-0.4	-8.3	10.4	12.9	16.5	10.8	11.5	7.3	0.2	-14.1	-11.1	3.1	-8.8	37.3	No Hit	No Hit	11	-3.7	6.6	22.4	No Hit
	CM22.trna2	Thr	Consistent	55.3	76.9	54.6	20.6	62.6	37.3	23.5	42	53.5	72.4	27.5	61.8	60.4	33.3	39.7	No Hit	30.8	90	51.5	38.1	50.4	No Hit
	CM22.trna3	Gly	Consistent	62.3	42.5	No Hit	49.5	36.9	43.8	47.3	94.3	61.9	31.1	14.3	10.4	32	9.8	73.2	No Hit	No Hit	50.9	34	12.9	42.2	No Hit
	CM22.trna4	Gly	Consistent	60.8	41.9	-0.7	52.5	34.8	40.9	50.2	97.4	63.7	29.8	10.1	9.1	33.4	9.1	71.8	No Hit	No Hit	50.7	33.9	10.2	42.2	No Hit
	CM31.trna1	Glu	Consistent	27	43.7	29.6	68.1	23.8	46.8	91.9	50.2	56.4	17.8	5.8	0.5	23.2	No Hit	23.3	No Hit	-2.3	40.9	20.4	No Hit	32.7	No Hit
	CM31.trna2	Ala	Consistent	93.7	46	10.7	50.5	43.2	43.5	41.6	74.6	57	30.5	14.6	13.4	21.5	-1.2	81.3	-18.8	-2.9	65.7	42.8	18.4	64	No Hit
	CM31.trna3	Ile	Consistent	72.8	80.7	71.8	41.8	55	47.8	28.6	27.5	50.1	103.5	19	61.9	71.3	63.7	26.2	No Hit	15.2	85	66.3	59.2	63.4	-14.9
	CM31.trna4	Phe	Consistent	39.2	53.5	22.3	No Hit	59.9	26.6	No Hit	27.3	47	52.8	5.8	53.8	73.6	76.9	9.2	No Hit	9.4	57.1	53.5	60	34.2	-30.3
	CM31.trna5	Phe	Consistent	39.2	53.5	22.3	No Hit	59.9	26.6	No Hit	27.3	47	52.8	5.8	53.8	73.6	76.9	9.2	No Hit	9.4	57.1	53.5	60	34.2	-30.3
	CM31.trna6	Ala	Inconsistent	79.8	34	5.7	47.3	33.2	41.6	43	55.9	47	24.1	2.2	-5.4	20.6	-3.9	87.8	No Hit	-2.2	56.5	44.6	18.5	59.7	No Hit
	CM31.trna7	Ala	Inconsistent	20.2	17	1.6	16.1	20.4	20.6	18.4	19.7	13.2	9.5	6	-12	4.9	-14.1	43.5	No Hit	2.2	19.3	9.7	6.3	28	No Hit
	CM31.trna8	Thr	Inconsistent	-6.3	16.2	11.7	-1.2	7.2	10.7	-8.5	16.2	23.6	3.4	-5.7	2.4	-1.2	No Hit	3.8	No Hit	-1.8	20.1	7.5	12.8	13.4	No Hit
	CM32.trna1	Ala	Consistent	94.5	46.3	11	48.4	42.6	41	39.2	72	53.5	30.1	10.9	11.9	19.8	0	79.6	-18.8	-6.2	64.2	38.6	15.8	63.2	No Hit
	CM32.trna2	Phe	Consistent	39.2	53.5	22.3	No Hit	59.9	26.6	No Hit	27.3	47	52.8	5.8	53.8	73.6	76.9	9.2	No Hit	9.4	57.1	53.5	60	34.2	-30.3
	CM32.trna3	Gly	Consistent	62.3	42.5	No Hit	49.5	36.9	43.8	47.3	94.3	61.9	31.1	14.3	10.4	32	9.8	73.2	No Hit	No Hit	50.9	34	12.9	42.2	No Hit
	CM32.trna4	iMet	Consistent	28	34.1	17	5.9	44.5	5.6	6.8	7.9	26	41.2	No Hit	36.6	49.8	35.9	2.4	No Hit	-3.5	50.4	16.9	48.9	38.8	72
	CM32.trna5	Gly	Consistent	62.3	42.5	No Hit	49.5	36.9	43.8	47.3	94.3	61.9	31.1	14.3	10.4	32	9.8	73.2	No Hit	No Hit	50.9	34	12.9	42.2	No Hit
	CM32.trna6	Gly	Consistent	29.5	34.5	No Hit	50.6	18	46.1	53.3	73.8	57.9	38.8	17.6	-7.5	28.9	No Hit	42.7	No Hit	11.7	51.9	28.8	30.2	46.6	No Hit
	CM41.trna1	iMet	Consistent	28.7	29.5	24.8	9.1	48.5	8.6	-4.5	10	24.4	40.6	No Hit	29.9	58.3	32.6	9.3	No Hit	No Hit	50.9	20	35.7	37	84
	CM41.trna2	Leu	Consistent	38	40.3	0.2	-1.9	26.3	30.2	12.4	24.2	65.2	49.6	88.9	-3.5	5.3	No Hit	4.1	No Hit	69.6	38.7	10.9	18	29.6	No Hit
	CM41.trna3	Gln	Consistent	33.2	40.8	11.7	24.9	45.9	63.6	16.7	27.2	50.7	34.6	21.5	No Hit	23.1	8.4	41	No Hit	25.7	60.2	21.5	15.3	49.5	No Hit
	CM41.trna4	Glu	Consistent	35.5	36.3	12.2	80.9	20.8	51.3	99.7	49.1	70.1	23.5	12.3	-2.5	10.6	No Hit	34.2	No Hit	9.7	42.8	24.9	11.5	30.3	No Hit
	CM41.trna5	Leu	Consistent	20.5	36.9	-4.5	6.8	34.7	30.9	2.6	26.6	43.9	26.7	94.2	-5.6	9.3	1.4	36.9	No Hit	56.8	37.3	27.4	25.3	45.8	No Hit
	CM41.trna6	Leu	Consistent	8.7	18.7	No Hit	-8.5	23.8	15.1	No Hit	8.3	36.6	13	87.1	-17.4	-9.9	No Hit	29.2	No Hit	46	28.2	14.4	17.1	31.4	No Hit
	CM41.trna7	Ser	Consistent	23.6	39.1	10.8	12.5	41	35.1	-8.2	31.5	54.9	33.1	77.7	-13.2	9.5	No Hit	-4.9	No Hit	104.9	57.6	21.7	50	29.7	No Hit
	CM41.trna8	Met	Consistent	33.7	55.8	50	32.8	28.1	55.3	34.5	26.4	51.6	77	22.7	42.8	77.3	39.4	16.5	No Hit	11.1	74.2	32.1	46.1	64.1	No Hit
	CM41.trna9	Ser	Consistent	37	38.9	9.6	No Hit	33.5	41.8	No Hit	-8.9	32.8	38.2	64.4	-12.7	1	No Hit	-7.2	-23.5	94	36.9	13.6	35.8	24.8	No Hit
	CM41.trna10	Val	Inconsistent	40.6	24	10.2	31.4	33.9	29.8	36.1	26.7	26	17.5	-0.4	-5.3	19.1	-4.4	45.8	No Hit	No Hit	40.9	17.3	15.3	45.2	No Hit
	CM41.trna11	Val	Consistent	72.9	74.3	58.1	32.1	49.9	56.7	42	45.8	71.4	70.5	38.2	13	49.3	11.6	54.7	No Hit	49	75.1	51.3	37.1	97.9	-11.2
	CM42.trna1	iMet	Consistent	48.1	49.8	21.3	-0.8	34.4	-2.6	No Hit	13.3	34.8	50.9	12.9	26.3	73.2	24.9	30	No Hit	7	60.7	38.4	39.6	39.3	102
	CM42.trna2	Ser	Consistent	31.5	40.9	10.5	5	40	15.6	No Hit	23.5	38.1	39.7	62.4	2.8	18.8	-15.1	-2.2	No Hit	96	45.9	31.1	29.5	9.1	No Hit
	CM42.trna3	Lys	Inconsistent	-2.8	28.4	48.9	1.2	11.1	-2.7	-4	No Hit	No Hit	27.6	No Hit	16.8	19	-4.9	No Hit	No Hit	-6.9	28.5	13.3	8.2	2.4	No Hit
	CM5.trna1	Asn	Consistent	49.8	78	93.5	44.3	66.2	44.9	33.1	No Hit	46.1	82.1	21.2	76.4	86.2	62	17.8	No Hit	19.9	84.9	63.9	64.5	57.1	-4.2
	CM5.trna2	Ile	Inconsistent	42	57.3	56.6	47.9	31.4	41	27.3	29.5	62.1	65.5	18.6	34.9	72.8	27.5	26.7	No Hit	23.4	74.6	37.8	33.6	71.7	-14.4
	CM5.trna3	His	Consistent	10	25.3	-7.4	41	15.7	37	37.2	52.5	61	9.2	7.6	No Hit	12.3	No Hit	26.6	No Hit	-4.7	38.6	16.4	7.6	34.9	No Hit
	CM5.trna4	His	Consistent	10	25.3	-7.4	41	15.7	37	37.2	52.5	61	9.2	7.6	No Hit	12.3	No Hit	26.6	No Hit	-4.7	38.6	16.4	7.6	34.9	No Hit
	CM5.trna5	Tyr	Consistent	45.9	50.5	64.1	21.2	25.7	30.4	14.4	28.3	44.9	47.3	4.7	21.9	42.5	11.4	27.5	No Hit	16.7	56.6	40.2	64.6	62.6	-19.1
	CM5.trna6	Undet	Inconsistent	5.5	15.2	11.2	-8.1	0.2	16.7	No Hit	5.9	25.9	0.5	1.2	-9	-7.5	-13.1	19.2	No Hit	-4.7	20.1	No Hit	16	15.1	No Hit
	CM5.trna7	Leu	Consistent	12.9	18	-0.9	No Hit	40.9	25.8	No Hit	-10.8	36.7	22	67.8	-14.9	3.3	No Hit	-2.5	No Hit	55	21.3	1.9	22.1	14.5	No Hit
	CM5.trna8	Arg	Consistent	45.6	87.4	78.3	1.9	55.9	58.3	17.8	24.5	47.8	70.9	26.3	50.7	55.6	7.2	17.5	No Hit	15.4	81	59.2	34.9	65.6	-26.4
	CM5.trna9	Ala	Inconsistent	83.2	34.5	6.6	41.1	36.5	33.8	44.3	59.5	52.4	26.8	2	No Hit	24.5	2.3	86.6	No Hit	No Hit	51.7	36.6	13.6	56.1	No Hit
	CM5.trna10	Pro	Inconsistent	37.9	77	47.4	28.4	50.7	39.8	13.8	45.8	66.1	65.4	51	34	45.8	10.5	27	No Hit	41.2	78.3	62.5	57.1	50.2	No Hit
	CM5.trna11	Pro	Inconsistent	40	77.3	53	36.5	50.9	36.1	22.3	48.9	66.7	66.5	40.1	37.6	45.6	15	21.5	No Hit	29.9	82.7	67.8	66	54.6	No Hit
	CM5.trna12	Gln	Consistent	20.1	40.2	24.7	24.9	29.3	85	42.5	36.6	49.8	38.1	13.6	No Hit	-3.6	No Hit	14	No Hit	17.8	37.9	17.4	16.7	28.3	No Hit
	CM5.trna13	Undet	Inconsistent	10.8	29.9	25.2	1.8	14.8	14.6	-9.8	14.3	42.3	22	4.3	6.8	18.1	-3.9	14.6	No Hit	7	42.7	16.7	27	19	-28.3
	CM5.trna14	Pro	Consistent	26	3.4	-3.9	17.6	16.6	11.6	20	13.9	7.7	-0.8	-12.5	-3.2	7.6	1.5	48.4	No Hit	No Hit	12.1	20.8	-4.9	22.4	No Hit
	CM5.trna15	Asn	Consistent	49.8	78	93.5	44.3	66.2	44.9	33.1	No Hit	46.1	82.1	21.2	76.4	86.2	62	17.8	No Hit	19.9	84.9	63.9	64.5	57.1	-4.2
	CM5.trna16	Val	Consistent	47	49	48.2	17.9	32.8	45.9	35.5	21	36.4	48	8	3.1	21.3	-7.2	44.1	No Hit	-0.9	58.2	15.3	12	77.8	No Hit
	CM5.trna17	Undet	Inconsistent	17.5	41.8	61.9	11.4	17.5	No Hit	7.4	No Hit	No Hit	42.9	No Hit	31.1	45.9	8.7	-5	No Hit	No Hit	41.9	30.9	14.3	24.9	No Hit
	CM6.trna1	Cys	Inconsistent	46.5	76.4	70.5	25.2	45	35.9	29	20.4	27.5	77.9	7.5	74.6	72.1	59.9	13.9	No Hit	1.6	73.7	60.8	44	41.6	-19.5
	CM6.trna2	Lys	Consistent	43.9	82.6	75.9	32.5	61.2	38.7	13.9	39.9	38.2	75.1	1.8	101.4	66.9	67.3	24.7	No Hit	-5.6	75	63.5	54.8	41.3	-23.4
	CM6.trna3	Tyr	Consistent	45.9	50.5	64.1	21.2	25.7	30.4	14.4	28.3	44.9	47.3	4.7	21.9	42.5	11.4	27.5	No Hit	16.7	56.6	40.2	64.6	62.6	-19.1
	CM6.trna4	Gln	Consistent	19.2	32.1	17.4	24.8	23.1	79.7	39.7	31.5	45.6	36	12.7	No Hit	-7.7	No Hit	14.5	No Hit	13.5	29.6	9	16.3	26.4	No Hit
	CM6.trna5	Cys	Consistent	47.4	49.8	34.4	19.1	80.4	35.1	-4	29.7	41	56.5	3.7	54.2	41.1	51.8	32.2	No Hit	-7.8	71.5	43.5	62.1	36.4	-28.4
	CM6.trna6	Cys	Consistent	57.7	54	32.5	18.7	80.5	42	-3	34.8	47.6	59.3	9.8	51.8	49.8	52.4	37.6	No Hit	2.2	73.5	50.3	59.9	36.9	-28.2
	CM6.trna7	Gly	Consistent	71.1	60.6	21.3	68.5	57.6	69.8	70.1	84.2	80.9	52.9	31.4	32.2	43	11.1	65.8	No Hit	22.6	67.6	57.5	35.1	67.8	-26.8
	CM6.trna8	Asp	Consistent	43.7	49.6	22.8	100.1	38.1	67.9	50.7	70.1	69.3	30.7	-11.3	7	40.7	-9.8	39.2	No Hit	-6.7	59.8	34.4	35.5	53.7	No Hit
	CM6.trna9	Ser	Consistent	21.1	23.2	-14.2	-5.3	31.3	-2.8	No Hit	-4.4	42.8	32.2	73.4	No Hit	-10.3	No Hit	No Hit	No Hit	92.2	34.7	12.4	33.2	3.6	No Hit
	CM6.trna10	Asp	Consistent	43.7	49.6	22.8	100.1	38.1	67.9	50.7	70.1	69.3	30.7	-11.3	7	40.7	-9.8	39.2	No Hit	-6.7	59.8	34.4	35.5	53.7	No Hit
	CM6.trna11	Arg	Consistent	33.6	91.7	47	26.9	43.9	53.3	33	32	56.8	40.2	36.9	13.1	34.6	5	25	No Hit	23.9	66.9	56.8	24.8	48.4	No Hit
	CM6.trna12	Leu	Consistent	26.4	45.2	23.2	-4.2	28.2	13.4	-4.3	16.4	27.6	20.4	55.2	2.1	9.6	No Hit	13.4	No Hit	50.2	28.1	24.5	20.4	29.7	No Hit
	CM6.trna13	Leu	Consistent	41.3	47.6	0.2	16	33.2	40.9	-2.9	34.2	63.6	54.4	102.3	-7.5	28.6	-12.3	24.3	No Hit	61	51.5	31.6	24	36.1	No Hit
	CM6.trna14	Arg	Inconsistent	16.2	35.6	2.6	4.4	35.6	22.1	-16	22.7	50	21.3	74.8	No Hit	2.6	No Hit	-7.7	No Hit	91.2	50.7	15.6	43.7	21.7	No Hit
	CM6.trna15	Ile	Consistent	65.8	69.7	59.7	48.3	52.1	43.3	15.1	29.7	49.4	99.8	11.4	59.4	60.2	51.9	30	No Hit	11.9	77.8	60.2	55.1	62.4	-15.1
	CM6.trna16	Arg	Consistent	45.6	87.4	78.3	1.9	55.9	58.3	17.8	24.5	47.8	70.9	26.3	50.7	55.6	7.2	17.5	No Hit	15.4	81	59.2	34.9	65.6	-26.4
	CM6.trna17	Arg	Consistent	45.6	87.4	78.3	1.9	55.9	58.3	17.8	24.5	47.8	70.9	26.3	50.7	55.6	7.2	17.5	No Hit	15.4	81	59.2	34.9	65.6	-26.4
	CM6.trna18	Gly	Consistent	62.3	42.5	No Hit	49.5	36.9	43.8	47.3	94.3	61.9	31.1	14.3	10.4	32	9.8	73.2	No Hit	No Hit	50.9	34	12.9	42.2	No Hit
	CM6.trna19	Gly	Consistent	62.3	42.5	No Hit	49.5	36.9	43.8	47.3	94.3	61.9	31.1	14.3	10.4	32	9.8	73.2	No Hit	No Hit	50.9	34	12.9	42.2	No Hit
	CM7.trna1	Lys	Consistent	59	91.8	83.7	30.6	68.9	41.1	18.9	39.9	46	85.7	16.1	108.5	73.3	66	32.1	No Hit	4.3	81.4	66.6	62.4	47.4	-14.1
	CM7.trna2	Arg	Consistent	45.6	87.4	78.3	1.9	55.9	58.3	17.8	24.5	47.8	70.9	26.3	50.7	55.6	7.2	17.5	No Hit	15.4	81	59.2	34.9	65.6	-26.4
	CM7.trna3	Undet	Inconsistent	-7.5	-6.4	-10.3	No Hit	-6.5	-11.2	-8.2	-4.5	7.1	-3.4	-5.3	No Hit	-0.4	No Hit	-15.2	No Hit	-1	0.3	No Hit	-3.8	No Hit	No Hit
	CM7.trna4	Gly	Consistent	62.3	42.5	No Hit	49.5	36.9	43.8	47.3	94.3	61.9	31.1	14.3	10.4	32	9.8	73.2	No Hit	No Hit	50.9	34	12.9	42.2	No Hit
	CM7.trna5	Trp	Consistent	32.9	59.3	23.7	No Hit	52.1	24.7	No Hit	33.9	35.9	38	31.4	20.5	37.9	17.5	27.3	No Hit	-4.8	50.1	80	31.4	39.5	-18.4
	CM7.trna6	Trp	Consistent	16.3	42.9	7.1	No Hit	39.1	33.8	No Hit	No Hit	28	22.3	25.4	6.6	9.5	-5.3	No Hit	No Hit	11.4	38	58.1	17.1	No Hit	No Hit
	CM7.trna7	Gln	Consistent	19.2	32.1	17.4	24.8	23.1	79.7	39.7	31.5	45.6	36	12.7	No Hit	-7.7	No Hit	14.5	No Hit	13.5	29.6	9	16.3	26.4	No Hit
	CM7.trna8	Asp	Consistent	43.7	49.6	22.8	100.1	38.1	67.9	50.7	70.1	69.3	30.7	-11.3	7	40.7	-9.8	39.2	No Hit	-6.7	59.8	34.4	35.5	53.7	No Hit
	CM7.trna9	Undet	Inconsistent	-7.7	-6.6	-10.8	No Hit	-6.4	-11.3	-8.2	-5.6	7.1	-3.6	-5.3	No Hit	-0.6	No Hit	-15.2	No Hit	-2.6	0.2	No Hit	-4.2	No Hit	No Hit
	CM7.trna10	Arg	Inconsistent	12	36	0.8	0.6	34.9	22.2	-16	22.5	45.7	20.7	71.8	No Hit	-0.3	No Hit	-11.1	No Hit	90.4	45.4	22.5	40.6	18.4	No Hit
	CM7.trna11	Arg	Consistent	39.9	73.2	42.3	2.3	25.3	28.5	No Hit	19.6	15.5	51.1	1.9	40.6	56.2	-7.2	8.3	No Hit	14.6	46.2	56.2	15.7	41.7	-1.5
	CM7.trna12	Thr	Consistent	55.3	76.9	54.6	20.6	62.6	37.3	23.5	42	53.5	72.4	27.5	61.8	60.4	33.3	39.7	No Hit	30.8	90	51.5	38.1	50.4	No Hit
	CM7.trna13	Arg	Consistent	30.4	86.6	35.3	32	37	53.1	28.2	28.3	47.7	42.2	22.7	-2.9	35.2	-14.3	25.8	No Hit	16.8	63.1	66.2	11.1	52.9	No Hit
	CM8.trna1	Glu	Consistent	35.5	36.3	12.2	80.9	20.8	51.3	99.7	49.1	70.1	23.5	12.3	-2.5	10.6	No Hit	34.2	No Hit	9.7	42.8	24.9	11.5	30.3	No Hit
	CM8.trna2	Undet	Inconsistent	13.7	16.5	6	No Hit	12	No Hit	No Hit	No Hit	20.3	23.5	36.2	No Hit	-6.6	No Hit	-6.1	No Hit	47.2	22.5	2.7	11.5	1.7	No Hit
	CM9.trna1	Tyr	Inconsistent	51	47.5	58.9	18.6	22.9	18.5	16.9	24.7	44.9	43.2	8.5	17.1	34.4	10.6	21.6	No Hit	16.8	56.9	41.9	55.4	54.2	-16.2
	CM9.trna2	Leu	Consistent	12.1	3.7	-20	No Hit	4.8	4.4	No Hit	-3.6	2.6	9.4	32.3	-9.7	-9.8	-1.2	-6.1	No Hit	1.9	13.5	-8.3	0.3	7.3	No Hit

## Sheet: Table S5. DNA chromatogram
	Table S5. Sequencing chromatogram (5'-3') of mutation caused by Cas9 in this study.
	pC9tgRNA-U328r
	Cas9pTR-U328r
	Cas9pTR-2s
	Cas9pTR-3s & Cas9pTR-4s
	Cas9pTR-4s
	C9TRAMA-4s
																			5‘-...CGCTGATGTCGCCACCGCGCAGGCCTGTGTATACTCCTTGTTCATGAAATTACCCTCGCTCGACATTTGCGCGAGGATGAGCAGGCCGCGTTCCAGGGGGGCTTCCTCGATACCGGGGAACAGCATCTCGTCGCTCTCGCTGATACCCTTGTTCAGGCGCGGCGACAGAGCGGACTCGTATTTTTGTGTGACGGTGGTGACGGAAACGATGCTTCCCTTGCGGCCATCTTCTCGTCGAGACACGGGTGGCAGGTCTTGTGTCGCGGGTGCGACTTCCTGCTCCTCGTGCTCGTGGTCGAATTGCTCTGTGGTCGGAGTCCCGACGGTTACCGAGGTTCGCACCTCGCAAGGATAACGCTCAAGCCATCTCGAGGCAGCGTTGGCCAGTGAGGT…
																			5‘-...catgttcattaccgactatcaggctatgcccaccttggatccaaagacgccgacttgtctagcatagtcgctgaaccctgtggctttgtccgcaaacgccgaccttgttcccatgcagattgcctcgaccagttcttccgcaaagtactggaaggagatttgccacggcgagccctctcgcacgcgctgctcccaatgaaccttgagcggcaaccattctcggccagggaggcgctgttccagcagaacagggcttccctttctctggataaatcgaagctcgtgctcattgtcaagacggagcgtgacggaaaatagttcagtgtctgcagcaccgtcacagtccaccgagtactttgtggacaggccgcagcagccgttcatctggaaggc…
																							5‘-...catgttcattaccgacGCCACCAACTTCTCGCTGCTCAAGCAAGCCGGCGACGTTGAAGAGAACCCCGGCCCATGTatgcgtgaaattgttcatctccaaaccggccaatgcggtaaccaaatcggtgctgctttctggcagactatctccggcgagcacggcctcgatgcctccggtgtgtacaatggcacctctgagctccagctcgagcgcatgaacgtctacttcaacgaggcttccggcaacaagtatgtccctcgtgccgtcctcgtcgatctcgagcccggtaccatggacgccgttcgcgccggtcccttcggccagctcttccgccccgataacttcgtcttcggccagtccggtgctggcaacaactgggccaagggtcacta…
	C9TRAMA-Cns1B
																							>Strep-Cns1B (5'-3') ATGggaTGGTCCCACCCTCAGTTCGAGAAGctccgacgcccggaagagctgggaatgacagtgccgttcgaccttacatcgcgcaacgaaactgtgcatcgcaacaaggaattgttcctggccaggtctgcccacctggttctggaagcttttaacgtcatcgagcgccccaaggccatcatagtggggacgggatatggtgtcaagaccattctgccagccctgcagaggcgcggagttgaagtcgttggattgtgcggcggtcgtgaccgtgccaagacggaggccgcggggaacaaacacggtataccatgcattgatgtctctttggccgaagtgcaagcaactcacggcgccaatctgctctttgtcgcttct…
	C9TRAMA-Cns123
	C9TRAMA-Egt1
																				>mScarlet-I (5'-3') ATGcctgccgtgagcaagggcgaggcagtgatcaaggagttcatgcggttcaaggtgcacatggagggctccatgaacggccacgagttcgagatcgagggcgagggcgagggccgcccctacgagggcacccagaccgccaagctgaaggtgaccaagggtggccccctgcccttctcctgggacatcctgtcccctcagttcatgtacggctccagggccttcatcaagcaccccgccgacatccccgactactataagcagtccttccccgagggcttcaagtgggagcgcgtgatgaacttcgaggacggcggcgccgtgaccgtgacccaggacacctccctggaggacggcaccctgatctacaaggtgaagc…
